# Supplementary material for: Renal Risk Medication Quick Guide to Aid Pharmacist-Led Medication Review in Frail Hospitalized Geriatric Patients: A Multicenter Exploratory Study
Source: Healthcare (Basel). 2026 May 5;14(9):1245. doi: 10.3390/healthcare14091245 (PMC13163804; doi:10.3390/healthcare14091245)
Supplement: Supplementary file 1 [file healthcare-14-01245-s001.zip]

Archive with 1 entries (1 files):
- healthcare-4185205-supplementary.pdf
